# Supplementary material for: Watching Television While Eating Increases Food Intake: A Systematic Review and Meta-Analysis of Experimental Studies
Source: Nutrients. 2025 Jan 2;17(1):166. doi: 10.3390/nu17010166 (PMC11722569; doi:10.3390/nu17010166)
Supplement: Supplementary file 1 [file nutrients-17-00166-s001.zip]

Archive with 2 entries (2 files):
- Extracted_data.xlsx
- meta_analysis_code.R
