# Supplementary material for: Watching Television While Eating Increases Food Intake: A Systematic Review and Meta-Analysis of Experimental Studies
Source: Nutrients. 2025 Jan 2;17(1):166. doi: 10.3390/nu17010166 (PMC11722569; doi:10.3390/nu17010166)
Supplement: Supplementary file 1 [file nutrients-17-00166-s001.zip › Extracted_data.xlsx]

## Sheet: Sheet1
StudyID	k	Author & Year	Data	Total_N	Female_Perc	BMI_Mean	BMI_SD	Age_Mean	Age_SD	Design	Intake_Time	Units	Treatment_Condition	Treatment_Name	Control_Condition	Control_Type	Distractor_Type	Confounds	TV_Mean	TV_SD	TV_N	NoTV_Mean	NoTV_SD	NoTV_N	Notes	ROB
1	1	Bellisimo (2007)	Y	14	0	20.4	0.9	12.6	0.4	mixed	Immediate	kJ	TV		No TV	Eating alone	TV	N	1514	493.899	14	1332	437.774	14		Some concerns
2	1	Bellisle (2004)	Y	48	100	22.3	0.2	29.9	1.4	within	Immediate	kJ	TV		No TV	Audio	TV	N	2023	581.969	48	1751	581.969	48		Some concerns
3	1	Bellisle (2009)	Y	40	100	21.95		27.95		mixed	Immediate	kJ	TV		No TV	Eating alone	TV	N	2656.5	755.791	40	2635.5	764.735	40		Low
3	2	Bellisle (2009)	Y	40	100	21.95		27.95		mixed	Immediate	kJ	TV Food Cues	Food Cues	No TV	Eating alone	Content	Y	2597.5	664.112	40	2635.5	764.735	40		Low
4	1	Blass (2006)	N	20	75	24.5	5.34			within	Immediate	kcal	TV		No TV	Audio	TV	N	793.7		20	538.2		20		Some concerns
5	1	Braude (2014)	Y	29	100	21.9	2	19.6	2.2	mixed	Immediate	kJ	TV Single food	Single food	No TV	Eating alone	TV	Y	757.5	403.447	29	630	414.551	29		Some concerns
5	2	Braude (2014)	Y	33	100	22.3	2.7	19.6	2.2	mixed	Immediate	kJ	TV Variety food	Variety food	No TV	Eating alone	TV	Y	735	316.941	33	719.75	366.237	33		Some concerns
6	1	Chapman (2014)	N	18	100	21.1	1.1	22	1.3	within	Immediate	g	Engaging TV	Engaging TV	No TV	Reading	Content	Y	103.45		18	81.9		18		Some concerns
6	2	Chapman (2014)	N	18	100	21.1	1.1	22	1.3	within	Immediate	g	Boring TV	Boring TV	No TV	Reading	Content	Y	103.45		18	81.9		18		Some concerns
7	1	Totosy de Zepetnek (2017)	Y	31	100			11.7	0.3	within	Immediate	kcal	TV		No TV	Eating alone	TV	N	709	328.498	31	718	300.659	31		Some concerns
8	1	Francis (2006)	N	24	50	15.9	1.2	4.6	0.7	within	Immediate	g	TV Lunch	Lunch	No TV	Group	TV	N			24			24		Some concerns
8	2	Francis (2006)	N	24	50	15.9	1.2	4.6	0.7	within	Immediate	g	TV Snack	Snack	No TV	Group	TV	N			24			24		Some concerns
9	1	Francis (2017)	Y	153	62	22.4	3.1	19.7	2.9	between	Immediate	kcal	TV		No TV	Eating alone	TV	N	1219.8	883.3	79	1154.95	715.855	74		Low
9	2	Francis (2017)	Y	153	62	22.4	3.1	19.7	2.9	between	Delayed	kcal	TV		No TV	Eating alone	TV	N	1607.55	482.15	79	1506.55	524.45	74		Low
10	1	Gregori (2014)	Y	329	50			6.5		between	Immediate	kcal	TV No ads	No Ads	No TV	Group	TV	N	222.633	152.821	168	219.82	152.887	161	Indian population	Some concerns
10	2	Gregori (2014)	Y	327	50			6.5		between	Immediate	kcal	TV One ad	One Ad	No TV	Group	Ads	Y	219.137	155.799	166	219.82	152.887	161	Indian population	Some concerns
10	3	Gregori (2014)	Y	328	50			6.5		between	Immediate	kcal	TV Two ads	Two Ads	No TV	Group	Ads	Y	224.63	161.19	167	219.82	152.887	161	Indian population	Some concerns
10	4	Gregori (2014)	Y	329	50			6.5		between	Immediate	kcal	TV Three ads	Three Ads	No TV	Group	Ads	Y	221.817	159.955	168	219.82	152.887	161	Indian population	Some concerns
10	1	Gregori (2014)	Y	335	50			6.5		between	Immediate	kcal	TV No ads + Toy	No ads + Toy	No TV	Group	Ads + Toy	Y	224.903	163.837	167	226.197	163.417	168	Indian population	Some concerns
10	2	Gregori (2014)	Y	335	50			6.5		between	Immediate	kcal	TV One ad + Toy	One ad + Toy	No TV	Group	Ads + Toy	Y	225.45	165.669	167	226.197	163.417	168	Indian population	Some concerns
10	3	Gregori (2014)	Y	336	50			6.5		between	Immediate	kcal	TV Two ads + Toy	Two ads + Toy	No TV	Group	Ads + Toy	Y	227.493	167.194	168	226.197	163.417	168	Indian population	Some concerns
10	4	Gregori (2014)	Y	336	50			6.5		between	Immediate	kcal	TV Three ads + Toy	Three ads + Toy	No TV	Group	Ads + Toy	Y	221.95	160.464	168	226.197	163.417	168	Indian population	Some concerns
11	1	Gregori (2017)	Y	24	50			6.5		between	Immediate	kcal	TV No ads	No Ads	No TV	Group	TV	N	234.077	116.314	12	242.207	125.111	12	Mexican population	Some concerns
11	2	Gregori (2017)	Y	24	50			6.5		between	Immediate	kcal	TV One ad	One Ad	No TV	Group	Ads	Y	209.097	119.056	12	242.207	125.111	12	Mexican population	Some concerns
11	3	Gregori (2017)	Y	24	50			6.5		between	Immediate	kcal	TV Two ads	Two Ads	No TV	Group	Ads	Y	139.11	118.477	12	242.207	125.111	12	Mexican population	Some concerns
11	4	Gregori (2017)	Y	24	50			6.5		between	Immediate	kcal	TV Three ads	Three Ads	No TV	Group	Ads	Y	335.447	260.738	12	242.207	125.111	12	Mexican population	Some concerns
11	5	Gregori (2017)	Y	24	50			6.5		between	Immediate	kcal	TV No ads + Toy	No ads + Toy	No TV	Group	Ads + Toy	Y	164.77	74.7193	12	319.05	42.3996	12	Mexican population	Some concerns
11	6	Gregori (2017)	Y	24	50			6.5		between	Immediate	kcal	TV One ad + Toy	One ad + Toy	No TV	Group	Ads + Toy	Y	221.27	107.4	12	319.05	42.3996	12	Mexican population	Some concerns
11	7	Gregori (2017)	Y	24	50			6.5		between	Immediate	kcal	TV Two ads + Toy	Two ads + Toy	No TV	Group	Ads + Toy	Y	181.48	71.2978	12	319.05	42.3996	12	Mexican population	Some concerns
11	8	Gregori (2017)	Y	24	50			6.5		between	Immediate	kcal	TV Three ads + Toy	Three ads + Toy	No TV	Group	Ads + Toy	Y	291.8	125.798	12	319.05	42.3996	12	Mexican population	Some concerns
12	1	Hetherington (2006)	Y	37	43.2	23.09	0.8	28.3	1.7	within	Immediate	kJ	TV		No TV	Eating alone	TV	N	4350	1532.86	37	3861	1216.55	37		Some concerns
13	1	Higgs (2009)	Y	16	100	21.7	1.75	19	1	within	Delayed	g	TV		No TV	Eating alone	TV	N	8.3	2.4	16	6.8	2	16		Some concerns
14	1	Lorenzoni (2017)a	Y	21	50			6		between	Immediate	kcal	TV No ads	No Ads	No TV	Group	TV	N	279.403	168.752	9	279.177	323.473	12	Georgian population	Some concerns
14	2	Lorenzoni (2017)a	Y	24	50			6		between	Immediate	kcal	TV One ad	One Ad	No TV	Group	Ads	Y	219.997	145.111	12	279.177	323.473	12	Georgian population	Some concerns
14	3	Lorenzoni (2017)a	Y	24	50			6		between	Immediate	kcal	TV Two ads	Two Ads	No TV	Group	Ads	Y	242.073	65.8133	12	279.177	323.473	12	Georgian population	Some concerns
14	4	Lorenzoni (2017)a	Y	24	50			6		between	Immediate	kcal	TV Three ads	Three Ads	No TV	Group	Ads	Y	225.45	186.698	12	279.177	323.473	12	Georgian population	Some concerns
15	1	Martin (2009)	Y	48	54	25.8	0.6	31.9	1.5	within	Immediate	kcal	TV		No TV	Eating alone	TV	N	1028	1007.2	48	1053	911.2	48		Some concerns
15	2	Martin (2009)	Y	48	54	25.8	0.6	31.9	1.5	within	Immediate	kcal	TV Six ads	Six Ads	No TV	Eating alone	Ads	Y	1039	911.2	48	1053	911.2	48		Some concerns
16	1	Mekhmouth (2012)	Y	19	0	29.1	3.3	16.4	0.9	within	Immediate	kJ	TV		No TV	Eating alone	TV	N	8527	2332.01	19	8041	2114.07	19		Low
17	1	Mittal (2011) Exp 1	Y	32	100	21.65	1.85	20.55	3.85	between	Delayed	kJ	TV		No TV	Eating alone	TV	N	1584.6	516.4	16	1354.9	335.6	16		Low
18	1	Mittal (2011) Exp 2	Y	42	100	21.2	1.95	21.7	3.4	between	Delayed	kJ	Boring TV	Boring TV	No TV	Eating alone	Content	Y	2308.3	262.4	21	2147.9	527.2	21		Low
18	2	Mittal (2011) Exp 2	Y	42	100	21.1	1.65	20.6	2.95	between	Delayed	kJ	Sad TV	Sad TV	No TV	Eating alone	Content	Y	2291.6	223.5	21	2147.9	527.2	21		Low
18	3	Mittal (2011) Exp 2	Y	42	100	21.35	1.85	20.95	2.7	between	Delayed	kJ	Funny TV	Funny TV	No TV	Eating alone	Content	Y	2250.2	289.7	21	2147.9	527.2	21		Low
19	1	Moray (2007)	N	20	50			20.8		within	Immediate	g	TV		No TV	Eating alone	TV		9.25		20	10.5		20		Some concerns
20	1	Ogden (2013)	Y	41	100	22.62	4.67	22.4	5.3	between	Immediate	g	TV		No TV	Eating alone	TV	N	28.61	24.44	20	18.21	20.9	21		Low
21	1	Ogden (2017)	Y	40	72			22		between	Immediate	kcal	TV		No TV	Group	TV	Y	125.95	89.15	20	198.6	191.85	20		Some concerns
22	1	Patel (2011)	Y	25	100			11.5	0.4	within	Immediate	kcal	TV		No TV	Eating alone	TV	N	968	195	25	919	165	25		Some concerns
23	1	Péneau (2009)	Y	29	48.3	21.3	0.45	15.5		within	Immediate	kcal	TV		No TV	Eating alone	TV	N	1271.1	397.5	29	1275.6	446	29		Some concerns
24	1	Rosenthal (2016)	N	20	85	21.6	2.3	22.3	3.7	between	Immediate	g	TV		No TV	Eating alone	TV				10			10		Low
25	1	Temple (2007) Exp 2	N	26	53	18.2	2.3	11.2	1.2	between	Immediate	kcal	TV		No TV	Eating alone	Content				17			9		Low
26	1	Higgs (2015)	Y	63	100	22.1	3.4	19.7	3.5	between	Delayed	g	TV		No TV	Eating alone	TV	N	80	39.7468	21	67.4	39.9806	21		Low
26	2	Higgs (2015)	Y	63	100	22.1	3.4	19.7	3.5	between	Delayed	g	Food TV	Food TV	No TV	Eating alone	Content	Y	74.7	39.8637	21	67.4	39.9806	21		Low
27	1	Shin (2024)	Y	23	57	23.08	4.46012	24.96	6.52233	within	Immediate	g	TV		No TV	Eating alone	TV	N	560.35	223.486	23	535.65	217.875	23		Some concerns
28	1	Gregori (2013)	Y	300	50	16.5433	2.61296			between	Immediate	kcal	TV No ads	No Ads	No TV	Group	TV	Y	234.537	176.352	60	192.083	245.968	60	Latin America	Some concerns
28	2	Gregori (2013)	Y	300	50	16.5433	2.61296			between	Immediate	kcal	TV One ad	One Ad	No TV	Group	Ads	Y	257.513	127.716	60	192.083	245.968	60	Latin America	Some concerns
28	3	Gregori (2013)	Y	300	50	16.5433	2.61296			between	Immediate	kcal	TV Two ads	Two Ads	No TV	Group	Ads	Y	237.71	167.245	60	192.083	245.968	60	Latin America	Some concerns
28	4	Gregori (2013)	Y	300	50	16.5433	2.61296			between	Immediate	kcal	TV Three ads	Three Ads	No TV	Group	Ads	Y	232.623	178.836	60	192.083	245.968	60	Latin America	Some concerns
28	5	Gregori (2013)	Y	300	50	16.5433	2.61296			between	Immediate	kcal	TV No ads + Toy	No ads + Toy	No TV	Group	Ads + Toy	N	237.983	165.589	60	300.71	131.438	60	Latin America	Some concerns
28	6	Gregori (2013)	Y	300	50	16.5433	2.61296			between	Immediate	kcal	TV One ad + Toy	One ad + Toy	No TV	Group	Ads + Toy	Y	252.02	134.849	60	300.71	131.438	60	Latin America	Some concerns
28	7	Gregori (2013)	Y	300	50	16.5433	2.61296			between	Immediate	kcal	TV Two ads + Toy	Two ads + Toy	No TV	Group	Ads + Toy	Y	238.757	176.254	60	300.71	131.438	60	Latin America	Some concerns
28	8	Gregori (2013)	Y	300	50	16.5433	2.61296			between	Immediate	kcal	TV Three ads + Toy	Three ads + Toy	No TV	Group	Ads + Toy	Y	239.48	165.9	60	300.71	131.438	60	Latin America	Some concerns
29	1	Lorenzoni (2017)b	Y	16	50	21.0867	2.55285	9.5	2.30679	between	Immediate	kcal	TV No ads	No Ads	No TV	Eating alone	TV	N	281.533	326.934	8	371.267	239.46	8	Chilean population	Some concerns
29	2	Lorenzoni (2017)b	Y	16	50	21.0867	2.55285	9.5	2.30679	between	Immediate	kcal	TV One ad	One Ad	No TV	Eating alone	Ads	Y	341.433	180.221	8	371.267	239.46	8	Chilean population	Some concerns
29	3	Lorenzoni (2017)b	Y	16	50	21.0867	2.55285	9.5	2.30679	between	Immediate	kcal	TV Two ads	Two Ads	No TV	Eating alone	Ads	Y	571.7	168.516	8	371.267	239.46	8	Chilean population	Some concerns
29	4	Lorenzoni (2017)b	Y	16	50	21.0867	2.55285	9.5	2.30679	between	Immediate	kcal	TV Three ads	Three Ads	No TV	Eating alone	Ads	Y	516.1	97.4817	8	371.267	239.46	8	Chilean population	Some concerns
