# Supplementary material for: Watching Television While Eating Increases Food Intake: A Systematic Review and Meta-Analysis of Experimental Studies
Source: Nutrients. 2025 Jan 2;17(1):166. doi: 10.3390/nu17010166 (PMC11722569; doi:10.3390/nu17010166)
Supplement: Supplementary file 1 [file nutrients-17-00166-s001.zip › meta_analysis_code.R]

# Robust Variance Estimation Meta Analysis of TV Effects on Energy Intake 
# Using {meta} package
# Author: Tuki Attuquayefio
# Email: tukiattuquayefio@gmail.com

# LOAD PACKAGES -----------------------------------------------------------

library(pacman)

pacman::p_load(rstudioapi, tidyverse, meta, estmeansd, dmetar, papaja)

# dmetar for outlier and influence functions
if (!require("remotes")) {
  install.packages("remotes")
}
remotes::install_github("MathiasHarrer/dmetar")

# sets working directory to same folder as this script
setwd(dirname(rstudioapi::getActiveDocumentContext()$path))


# set ggplot theme
ggplot2::theme_set(theme_minimal(base_size = 24))

# READ IN DATA ------------------------------------------------------------

# Put dataset in same directory as script
raw_data <- readxl::read_excel("Extracted_data.xlsx")

df01 <- raw_data %>% 
  dplyr::filter(Data == "Y") %>% 
  dplyr::mutate(across(where(is.character), as.factor)) %>% 
  dplyr::rename("Author" = "Author & Year") %>% 
  dplyr::mutate(Author_Tx = paste(Author, Treatment_Condition, spe = " ")) %>% 
  dplyr::select(-Data)

# Calculate effect sizes
df_ma <- metafor::escalc(measure = "SMD",
                         m1i = TV_Mean,
                         m2i = NoTV_Mean,
                         sd1i = TV_SD,
                         sd2i = NoTV_SD,
                         n1i = TV_N,
                         n2i = NoTV_N,
                         data = df01,
                         slab = Author)


# ROBUST VARIANCE ESTIMATION MODEL -------------------------------------------------------

settings.meta(digits = 2, method.tau = "PM")
m.rve <- meta::metacont(data = df01,
                       n.e = TV_N,
                       mean.e = TV_Mean, 
                       sd.e = TV_SD,
                       n.c = NoTV_N, 
                       mean.c = NoTV_Mean, 
                       sd.c = NoTV_SD,
                       studlab = Author,
                       sm = "SMD",
                       cluster = StudyID,
                       random = TRUE,
                       fixed = FALSE,
                       rho = 0.8,
                       method.smd = "Hedges",
                       method.tau = "REML",
                       method.random.ci = "HK",
                       title = "Effect of TV on Intake",
                       label.e = "TV", 
                       label.c = "No TV", 
                       label.left = "Decreased Intake", 
                       label.right = "Increased Intake")

m.rve
summary(m.rve)
print(summary(m.rve))
funnel(m.rve)
forest(m.rve)
meta::estimates(m.rve)

# FOREST PLOT -------------------------------------------------------------


png(file = "forestplot.png", width = 10000, height = 11200, res = 800)

# make this high quality
forest(m.rve,
       sortvar = statistic,
       xlim = c(-4,2), 
       leftcols =c("Author_Tx","n.e", "mean.e", "sd.e","n.c", "mean.c", "sd.c"), 
       leftlab =c( "Study", "N", "Mean", "SD", "N", "Mean", "SD"), 
       type.study="square", 
       digits.addcols=c(0, 0, 0, 0, 0, 0, 0),
       just.addcols = "right", 
       width=2000, 
       prediction = TRUE,
       col.diamond = "black",
       test.subgroup = FALSE,
       digits = 2,
       digits.mean = 0, 
       digits.sd = 0)

dev.off()

# NO ADS/TOYS META ANALYSIS -------------------------------------------------------------

df02 <- df_ma %>% 
  dplyr::filter(Distractor_Type != "Ads" & Distractor_Type != "Ads + Toy") %>% 
  dplyr::rename(Time = Intake_Time) %>% 
  dplyr::mutate(Age_Group = as.factor(ifelse(Age_Mean < 18, "Child", "Adult")))

settings.meta(digits = 2, method.tau = "PM")
m.rve2 <- meta::metacont(data = df02,
                         n.e = TV_N,
                         mean.e = TV_Mean, 
                         sd.e = TV_SD,
                         n.c = NoTV_N, 
                         mean.c = NoTV_Mean, 
                         sd.c = NoTV_SD,
                         studlab = Author,
                         sm = "SMD",
                         cluster = StudyID,
                         prediction = TRUE,
                         random = TRUE,
                         fixed = FALSE,
                         rho = 0.8,
                         method.smd = "Hedges",
                         method.tau = "REML",
                         method.random.ci = "HK",
                         title = "Effect of TV on Intake",
                         label.e = "TV", 
                         label.c = "No TV", 
                         label.left = "Decreased Intake", 
                         label.right = "Increased Intake")


# DIAGNOSTICS -------------------------------------------------------------

## Grubbs test for outliers of all effect sizes
outliers::grubbs.test(df02$yi,two.sided = TRUE,type = "11")


# FOREST PLOT -------------------------------------------------------------


png(file = "forestplot_noads.png", width = 8000, height = 7800, res = 800)

# make this high quality
forest(m.rve2,
       sortvar = statistic,
       xlim = c(-2,2), 
       leftcols =c("Author_Tx","n.e", "mean.e", "sd.e","n.c", "mean.c", "sd.c"), 
       leftlab =c("Study", "N", "Mean", "SD", "N", "Mean", "SD"), 
       type.study="square", 
       digits.addcols=c( 0, 0, 0, 0, 0, 0, 0),
       just.addcols = "right", 
       width=1200, 
       prediction = TRUE,
       col.diamond = "black",
       test.subgroup = FALSE,
       digits = 2,
       digits.mean = 0, 
       digits.sd = 0)

dev.off()

# EVIDENCE OF SMALL STUDY BIAS --------------------------------------------

png(file = "funnelplot.png", width = 8000, height = 6800, res = 800)

# Define fill colors for contour
col.contour = c("gray75", "gray85", "gray95")

# Set graphical parameters for larger axis text
par(cex.axis = 2.0, cex.lab = 2.0, cex.main = 3.5,pin = c(10,7)) 
# Set margins with padding around axis text
par(mar = c(5, 5, 4, 2) + 0.1)  # Adjust bottom, left, top, right margins

# Generate funnel plot (we do not include study labels here)
meta::funnel(m.rve, 
             xlim = c(-1.5, 1.5),
             studlab = FALSE,
             contour = c(0.9, 0.95, 0.99),
             col.contour = col.contour,
             cex = 2.5,
             lwd = 3.2, 
             cex.sub = 2.1) 

# Add a legend
legend(x = 0.7, 
       y = 0.01, 
       legend = c("p < 0.1", "p < 0.05", "p < 0.01"),
       fill = col.contour,
       cex = 1.9)

# Add a title
title("Contour-Enhanced Funnel Plot")

dev.off()


# MODERATION ANALYSIS -------------------------------------------------------

# Intake
moderation_intake_time <- meta::metareg(m.rve2, ~ Time)
# subgroup results
subgroup_intake_time <- dmetar::subgroup.analysis.mixed.effects(x = m.rve2, subgroups = df02$Time)

# BMI
moderation_bmi <- meta::metareg(m.rve2, ~BMI_Mean)

# Age
moderation_age <- meta::metareg(m.rve2, ~Age_Mean)

# Age Group
moderation_age_group <- meta::metareg(m.rve2, ~Age_Group)

# Sex
moderation_sex <- meta::metareg(m.rve2, ~Female_Perc)

# Design
moderation_design <- meta::metareg(m.rve2, ~Design)

# Risk of Bias
moderation_rob <- meta::metareg(m.rve2, ~ROB)


mods_df <- data.frame(
  "Mods" = c("Timing", "BMI", "Age", "Sex", "Study design"),
  "k" = c(moderation_intake_time$k, moderation_bmi$k, moderation_age$k, moderation_sex$k, moderation_design$k),
  "F" = c(round(moderation_intake_time$QM,2), round(moderation_bmi$QM,2), round(moderation_age$QM,2), round(moderation_sex$QM,2), round(moderation_design$QM,2)),
  "p" = c(round(moderation_intake_time$QMp,3), round(moderation_bmi$QMp,3), round(moderation_age$QMp,3), round(moderation_sex$QMp,3), round(moderation_design$QMp,3))
  
)
# table output
mods_df |>
  # Label columns
  label_variables(
    "Mods" = "Moderators"
    , "F" = "**F-statistic**"
    , "k" = "k effect sizes"
    , "p" = "**p-values**"
  ) |>
  # Print table
  papaja::apa_table(caption = "Moderation analysis of k effect sizes")


# Intake Time
m.rve.intake <- update(m.rve2, 
                     subgroup = Time, 
                     tau.common = FALSE)


# meta-regression
meta::metareg(m.rve2, ~Time)

# subgroup results
dmetar::subgroup.analysis.mixed.effects(x = m.rve2, 
                                        subgroups = df02$Time)

png(file = "forestplot_intake.png", width = 8000, height = 8400, res = 800)
forest(m.rve.intake, sortvar = statistic,
       xlim = c(-2,2), 
       leftcols =c("studlab","n.e", "mean.e", "sd.e","n.c", "mean.c", "sd.c"), 
       leftlab =c("Study", "N", "Mean", "SD", "N", "Mean", "SD"), 
       type.study="square", 
       digits.addcols=c(0, 0, 0, 0, 0, 0, 0),
       just.addcols = "right", 
       width=1000, 
       prediction = TRUE,
       col.diamond = "black",
       test.subgroup = FALSE,
       digits = 2,
       digits.mean = 0, 
       digits.sd = 0)
dev.off()

# RISK OF BIAS ------------------------------------------------------------

library(readxl)
# Specify sheet by its name
crossover <- read_excel("../ROB2_crossover_beta_v2_TA2024.xlsm", sheet = "Summary")
parallel  <- read_excel("../ROB2_IRPG_beta_v9_TA2024.xlsm", sheet = "Summary")

parallel1 <- parallel %>% 
  dplyr::select(Reference, Weight, 
                "Randomization process...12",
                "Deviations from intended interventions...14",
                "Missing outcome data",
                "Measurement of the outcome...18",
                "Selection of the reported result...20",
                "Overall Bias...22") %>% 
  dplyr::rename(Study = Reference,
                D1 = "Randomization process...12",
                D2 = "Deviations from intended interventions...14",
                D3 = "Missing outcome data",
                D4 = "Measurement of the outcome...18",
                D5 = "Selection of the reported result...20",
                Overall = "Overall Bias...22") %>% 
  dplyr::mutate(across(where(is.character), as.factor),
                Weight = as.numeric(Weight)) %>% 
  dplyr::relocate(-Weight) %>% 
as.data.frame()

write.xlsx(x = parallel1, file = "../Data/parallel_rob.xlsx", row.names = FALSE)

crossover1 <- crossover %>% 
  dplyr::select(Reference, Weight, 
                "Randomization process...12",
                "Bias arising from period and carryover effects...14",
                "Deviations from intended interventions...16",
                "Mising outcome data...18",
                "Measurement of the outcome...20",
                "Selection of the reported result...22",
                "Overall Bias...24") %>% 
  dplyr::rename(Study = Reference,
                D1 = "Randomization process...12",
                D2 = "Deviations from intended interventions...16",
                D3 = "Mising outcome data...18",
                D4 = "Measurement of the outcome...20",
                D5 = "Selection of the reported result...22",
                Overall = "Overall Bias...24") %>% 
  dplyr::mutate(across(where(is.character), as.factor),
                Weight = as.numeric(Weight)) %>% 
  dplyr::relocate(-Weight) %>% 
  as.data.frame()

write.xlsx(x = crossover1, file = "../Data/crossover_rob.xlsx", row.names = FALSE)

# https://bookdown.org/MathiasHarrer/Doing_Meta_Analysis_in_R/risk-of-bias-plots.html
# Plots generated in Shiny app
# https://mcguinlu.shinyapps.io/robvis/


# parallel_summary_plot <- rob_summary(data = parallel1, 
#             tool = "ROB2", 
#             overall = FALSE, weighted = TRUE)
# 
# ggsave(plot = parallel_summary_plot, filename = "parallel_summary_plot.png",
#        dpi = 800, height = 10, width = 24, 
#        units = "cm",path = "../Figures")
# 
